# Supplementary material for: Interaction of bacterial genera associated with therapeutic response to immune checkpoint PD-1 blockade in a United States cohort
Source: Genome Med. 2022 Mar 29;14:35. doi: 10.1186/s13073-022-01037-7 (PMC8961902; doi:10.1186/s13073-022-01037-7)
Supplement: Supplementary file 6 — Additional file 6: Table S1. Significantly upregulated pathways in responder and non-responder human subjects by RNAseq analysis. [file 13073_2022_1037_MOESM6_ESM.xlsx]

## Sheet: Sheet1
Id	NonResponder.s107	NonResponder.s108	NonResponder.s113	NonResponder.s119	NonResponder.s120	Responder.s121	NonResponder.s126	NonResponder.s127	Responder.s130	NonResponder.s133	Responder.s134	NonResponder.s135	Responder.s139	Responder.s141	NonResponder.s36	NonResponder.s37	NonResponder.s39	NonResponder.s48	NonResponder.s74	Responder.s91	logFC(Responder/NonResponder)	PValue	FDR	annotation
routy_2438895	0	0	15	2	0	0	4	0	0	1	0	16	0	0	3	0	21	1	1	0	-11.2292	5.22328e-06	0.0433262	hypothetical protein
routy_158993	8	3	0	1	18	0	0	1	0	1	0	0	0	0	0	1	4	14	0	0	-10.8748	5.0347e-06	0.0433262	hypothetical protein
routy_408098	1	1	0	0	5	0	4	0	0	2	0	0	0	0	0	20	0	0	0	0	-10.3011	6.97856e-06	0.0447393	hypothetical protein
routy_1928351	0	5	0	1	7	0	4	3	0	0	0	1	0	0	2	11	0	0	1	0	-10.287	1.61921e-06	0.0280278	HsdR family type I site-specific deoxyribonuclease
routy_04947	0	0	6	5	0	0	1	0	0	6	0	0	0	0	2	1	9	2	0	0	-10.2698	5.76178e-06	0.0433262	DNA mismatch repair protein MutS
routy_705042	0	2	0	1	6	0	2	5	0	1	0	0	0	0	0	2	0	0	1	0	-9.53544	9.41678e-06	0.0480805	putative type I restriction enzymeP M protein
routy_2833064	0	0	2	0	2	0	3	2	0	1	0	0	0	0	0	4	2	0	0	0	-9.29057	6.092e-06	0.0433262	PTS system sorbose-specific EIIC component
routy_1706304	1	0	0	1	5	0	1	0	0	0	0	0	0	0	3	0	2	0	0	0	-9.07704	9.05947e-06	0.0480805	antimicrobial peptide ABC transporter ATPase
routy_794997	1	0	4	0	0	0	3	0	0	1	0	0	0	0	1	0	0	0	1	0	-8.67959	1.01044e-05	0.0480805	hypothetical protein
routy_569071	2	0	0	0	1	0	0	0	0	1	0	0	0	0	1	1	0	0	0	0	-8.36204	2.93966e-06	0.0338393	conserved domain protein
routy_1927779	30	226	119	91	4	28	27	114	3	31	33	8	240	12260	160	209	83	37	21	696	4.73454	1.0323e-05	0.0480805	hypothetical protein
routy_775811	2	5	4	11	0	0	6	6	2	7	904	8	243	1	3	5	19	16	8	2	4.73636	1.03072e-05	0.0480805	hypothetical protein
routy_1643205	0	7	4	10	0	1	5	2	1	5	804	6	193	2	4	4	11	16	4	2	4.8945	5.75159e-06	0.0433262	hypothetical protein
routy_275678	4	1	1	0	0	1	2	2	2	3	372	1	0	8	5	2	1	6	2	0	4.98418	6.31424e-06	0.0433262	hypothetical protein
routy_864563	0	0	0	0	0	1	1	0	10	0	0	0	76	1	0	1	0	2	1	0	5.34601	2.01713e-06	0.0317416	hypothetical protein
routy_763175	2	1	1	1	0	0	0	1	3	7	127	10	429	23	0	0	6	0	1	4	5.46774	2.3208e-06	0.0334767	multidrug resistance protein
routy_2801068	0	0	0	1	0	0	0	0	1	10	65	1	318	5	0	0	4	0	1	3	5.56698	3.09292e-06	0.0338393	transport related, lipoprotein
routy_1944405	1	0	1	2	0	0	0	1	1	12	115	1	488	6	1	0	5	3	1	6	5.68403	1.21071e-06	0.0261962	transport related, lipoprotein
routy_1350662	0	2	0	0	0	6	0	4	0	2	0	0	331	13	4	2	0	3	0	14	5.68842	9.45207e-06	0.0480805	Ribonuclease Y
routy_1944406	3	1	3	3	0	0	0	2	26	9	243	5	671	50	2	1	11	0	2	5	5.78962	1.61307e-07	0.0069804	AcrB/AcrD/AcrF family multidrug resistance protein
routy_962619	0	0	0	0	0	0	0	0	11	0	1	1	0	67	1	0	0	0	0	0	5.85894	3.3234e-06	0.0338393	acetyl-CoA carboxylase, biotin carboxylase subunit
routy_233681	0	0	0	1	0	0	0	0	0	3	186	1	25	0	0	0	2	0	0	0	5.97618	5.40211e-06	0.0433262	putative starch degradation products transport system permease protein amyC
routy_1117385	1	1	0	0	17	0	0	6	0	0	939	6	1	2	1	1	0	0	0	11	6.0359	9.68527e-06	0.0480805	hypothetical protein
routy_2777819	0	0	0	0	0	4	0	0	0	0	0	0	0	90	0	2	0	0	0	5	6.06316	1.0833e-05	0.0480805	hypothetical protein
routy_2868373	0	0	0	0	0	0	0	0	0	2	211	1	1	2	1	3	0	0	0	0	6.16567	8.63541e-06	0.0480805	hypothetical protein
routy_1393897	0	0	0	0	0	0	0	0	0	1	36	0	157	0	0	0	1	3	0	2	6.18601	1.11491e-05	0.0482468	hypothetical protein
routy_2874654	1	0	1	0	0	0	0	0	0	0	10	0	78	11	0	0	1	0	0	0	6.36847	6.50785e-06	0.0433262	multidrug resistance protein
routy_2002578	1	0	2	0	0	0	0	1	3	3	162	5	434	36	0	0	4	0	1	3	6.50816	1.41274e-07	0.0069804	Multidrug/solvent efflux pump membrane transporter MepB
routy_2241828	0	1	0	0	0	2	0	0	0	0	73	1	0	0	0	1	0	0	0	50	6.56559	4.24357e-06	0.0408081	hypothetical protein
routy_2181030	0	6	0	3	0	1	0	5	10	1	0	1	2	1102	1	0	8	1	0	1	6.61368	7.65395e-06	0.0456851	hypothetical protein
routy_1702349	1	0	1	0	0	397	1	0	0	0	1	0	0	0	2	0	3	0	0	1	6.84223	1.06666e-05	0.0480805	TonB-dependent receptor SusC
routy_992257	2	1	0	0	0	380	0	2	0	0	1	0	1	0	0	0	0	0	1	1	6.85508	6.37807e-07	0.0157717	hypothetical protein
routy_2667698	0	1	1	0	0	2	0	1	0	0	0	0	0	307	1	1	0	0	2	2	6.92545	7.51686e-06	0.0456851	Riboflavin transporter RibU
routy_700075	3	0	1	1	0	1	1	19	1	0	2364	11	0	19	3	4	0	0	0	4	7.01482	3.48786e-07	0.0108269	hypothetical protein
routy_2083611	0	4	43	0	0	0	0	32	1	27	0	1	61	8893	18	8	0	0	8	130	7.22248	1.54199e-06	0.0280278	hypothetical protein
routy_728830	0	20	0	2	1	3	0	9	10	1	1	3	1	3891	5	0	8	0	2	1	7.44342	3.75291e-07	0.0108269	kelch domain-containing protein
routy_2039217	0	0	0	0	0	0	0	0	0	0	2	0	14	29	0	0	0	0	0	2	7.48625	2.75121e-06	0.0338393	Cyclic di-GMP phosphodiesterase response regulator RpfG
routy_882708	0	0	0	0	0	0	0	0	0	0	340	1	1	27	1	0	0	0	0	0	8.00298	7.39495e-08	0.00640018	hypothetical protein
routy_1750096	0	0	0	0	0	1	0	0	0	0	0	0	2	43	0	0	0	0	0	1	8.16916	3.16408e-06	0.0338393	Cyclic di-GMP phosphodiesterase response regulator RpfG
routy_19136	0	2	0	0	0	6	2	0	1	1	0	1	0	8687	0	1	0	0	1	0	11.39	3.67792e-09	0.000636633	hypothetical protein
